# Supplementary material for: The emergence of hyperendemic dengue in Bangladesh: An ecological study of structural breaks and transmission regime shifts, 2008–2025
Source: PLoS One. 2026 Feb 20;21(2):e0343246. doi: 10.1371/journal.pone.0343246 (PMC12923051; doi:10.1371/journal.pone.0343246)
Supplement: S1 File — (CSV) [file pone.0343246.s001.csv]

Break_Number	Date	Consensus_Score	Methods_Detected	Methods_Count	Pre_Break_Mean	Post_Break_Mean	Mean_Ratio	Magnitude_Change
1	2021-05	3	PELT, BinarySeg, Window	3	819.44375	10750.12962962963	13.118813377525461	9930.68587962963
2	2020-02	2	BinarySeg, Window	2	895.5034482758621	8431.449275362318	9.41531748604165	7535.945827086456
3	2015-07	2	BinarySeg, Window	2	68.91111111111111	5688.8387096774195	82.55328666091063	5619.927598566308
4	2011-05	2	BinarySeg, Window	2	50.8	4078.080459770115	80.27717440492353	4027.2804597701147
5	2023-06	1	BinarySeg	1	1203.2108108108107	16862.896551724138	14.014914427473183	15659.685740913326
6	2024-09	1	BinarySeg	1	2740.07	11686.0	4.264854547511559	8945.93
7	2018-06	1	BinarySeg	1	146.24	7790.314606741573	53.2707508666683	7644.074606741573
8	2018-01	1	Window	1	151.225	7377.351063829788	48.78393826305034	7226.126063829787
9	2023-11	1	Window	1	2553.536842105263	9435.25	3.6949731229337224	6881.713157894737
10	2017-03	1	BinarySeg	1	141.16363636363636	6693.173076923077	47.414286351206755	6552.009440559441
