# Supplementary material for: The emergence of hyperendemic dengue in Bangladesh: An ecological study of structural breaks and transmission regime shifts, 2008–2025
Source: PLoS One. 2026 Feb 20;21(2):e0343246. doi: 10.1371/journal.pone.0343246 (PMC12923051; doi:10.1371/journal.pone.0343246)
Supplement: S2 File — (CSV) [file pone.0343246.s002.csv]

N_Clusters	Silhouette_Score
2	0.8542194140310297
3	0.8673338708447808
4	0.8650630507332996
5	0.8340897023357117
