# Supplementary material for: The emergence of hyperendemic dengue in Bangladesh: An ecological study of structural breaks and transmission regime shifts, 2008–2025
Source: PLoS One. 2026 Feb 20;21(2):e0343246. doi: 10.1371/journal.pone.0343246 (PMC12923051; doi:10.1371/journal.pone.0343246)
Supplement: S3 File — (CSV) [file pone.0343246.s003.csv]

Metric	Value
Basic_total_cases	711618
Basic_mean_monthly	3325.3177570093458
Basic_std_monthly	10726.765371498352
Basic_cv	3.225786572993723
Basic_max_monthly	73023
Basic_min_monthly	0
Outbreak_major_outbreaks	0
Outbreak_moderate_outbreaks	10
Outbreak_outbreak_frequency	0.04672897196261682
Outbreak_max_z_score	2.9028042876328524
Outbreak_outbreak_threshold_used	2 standard deviations above 12-month moving average
Trend_linear_trend_coef	63.90164905975739
Trend_estimated_annual_growth_percent	23.060045528001957
Trend_doubling_time_years	3.0058361321023948
Trend_trend_method	Linear regression on raw series
