# Supplementary material for: The emergence of hyperendemic dengue in Bangladesh: An ecological study of structural breaks and transmission regime shifts, 2008–2025
Source: PLoS One. 2026 Feb 20;21(2):e0343246. doi: 10.1371/journal.pone.0343246 (PMC12923051; doi:10.1371/journal.pone.0343246)
Supplement: S4 File — (CSV) [file pone.0343246.s004.csv]

regime	start_date	end_date	duration	mean	std	min	max	cv
0	2008-01-01	2023-04-01	129	46.62015503875969	60.872586425260224	0	246	1.30571394227778
1	2008-08-01	2025-06-01	61	1287.622950819672	1407.241653779175	218	5956	1.0928988590047704
2	2019-07-01	2025-10-01	24	26127.458333333332	21131.793294093037	6521	73023	0.8087963637524267
