# Supplementary material for: The emergence of hyperendemic dengue in Bangladesh: An ecological study of structural breaks and transmission regime shifts, 2008–2025
Source: PLoS One. 2026 Feb 20;21(2):e0343246. doi: 10.1371/journal.pone.0343246 (PMC12923051; doi:10.1371/journal.pone.0343246)
Supplement: S5 File — (CSV) [file pone.0343246.s005.csv]

Date	PELT	Binary_Segmentation	Window_Method	Consensus_Count
2011-05	NO	YES	YES	2
2012-08	NO	YES	NO	1
2013-01	NO	NO	YES	1
2014-04	NO	YES	NO	1
2015-07	NO	YES	YES	2
2017-03	NO	YES	NO	1
2018-01	NO	NO	YES	1
2018-06	NO	YES	NO	1
2020-02	NO	YES	YES	2
2021-05	YES	YES	YES	3
2023-06	NO	YES	NO	1
2023-11	NO	NO	YES	1
2024-09	NO	YES	NO	1
