# Supplementary material for: The emergence of hyperendemic dengue in Bangladesh: An ecological study of structural breaks and transmission regime shifts, 2008–2025
Source: PLoS One. 2026 Feb 20;21(2):e0343246. doi: 10.1371/journal.pone.0343246 (PMC12923051; doi:10.1371/journal.pone.0343246)
Supplement: S6 File — (CSV) [file pone.0343246.s006.csv]

regime	start_date	end_date	duration	mean_cases	std_cases	outbreak_frequency	max_cases	cv
0	2008-01-01	2022-05-01	161	362.06832298136646	1067.7536942351428	0.049689440993788817	7841	2.949039246081999
1	2023-04-01	2024-03-01	12	26288.583333333332	30921.578292243325	0.0	73023	1.1762360070972504
2	2019-03-01	2025-05-01	36	7416.0	11613.618230336315	0.05555555555555555	52636	1.5660218757195679
