# Supplementary material for: The emergence of hyperendemic dengue in Bangladesh: An ecological study of structural breaks and transmission regime shifts, 2008–2025
Source: PLoS One. 2026 Feb 20;21(2):e0343246. doi: 10.1371/journal.pone.0343246 (PMC12923051; doi:10.1371/journal.pone.0343246)
Supplement: S9 File — (XLSX) [file pone.0343246.s009.xlsx]

## Sheet: Sheet1
year_month	Dengue Admitted
2008 January	0
2008 February	0
2008 March	0
2008 April	0
2008 May	0
2008 June	0
2008 July	160
2008 August	473
2008 September	334
2008 October	184
2008 November	0
2008 December	0
2009 January	0
2009 February	0
2009 March	0
2009 April	0
2009 May	1
2009 June	0
2009 July	4
2009 August	125
2009 September	188
2009 October	154
2009 November	0
2009 December	0
2010 January	0
2010 February	0
2010 March	0
2010 April	0
2010 May	0
2010 June	0
2010 July	61
2010 August	183
2010 September	120
2010 October	45
2010 November	0
2010 December	0
2011 January	0
2011 February	0
2011 March	0
2011 April	0
2011 May	0
2011 June	61
2011 July	255
2011 August	691
2011 September	193
2011 October	114
2011 November	36
2011 December	9
2012 January	0
2012 February	0
2012 March	0
2012 April	0
2012 May	0
2012 June	10
2012 July	129
2012 August	122
2012 September	246
2012 October	107
2012 November	27
2012 December	0
2013 January	6
2013 February	7
2013 March	3
2013 April	3
2013 May	12
2013 June	50
2013 July	172
2013 August	339
2013 September	385
2013 October	501
2013 November	218
2013 December	53
2014 January	15
2014 February	7
2014 March	2
2014 April	0
2014 May	8
2014 June	9
2014 July	82
2014 August	80
2014 September	76
2014 October	63
2014 November	22
2014 December	11
2015 January	0
2015 February	0
2015 March	2
2015 April	6
2015 May	10
2015 June	28
2015 July	171
2015 August	765
2015 September	965
2015 October	869
2015 November	271
2015 December	75
2016 January	13
2016 February	3
2016 March	17
2016 April	38
2016 May	70
2016 June	254
2016 July	926
2016 August	1451
2016 September	1544
2016 October	1077
2016 November	522
2016 December	145
2017 January	92
2017 February	58
2017 March	36
2017 April	73
2017 May	134
2017 June	267
2017 July	286
2017 August	346
2017 September	430
2017 October	512
2017 November	409
2017 December	126
2018 January	26
2018 February	7
2018 March	19
2018 April	29
2018 May	52
2018 June	295
2018 July	946
2018 August	1796
2018 September	3087
2018 October	2406
2018 November	1192
2018 December	293
2019 January	38
2019 February	18
2019 March	17
2019 April	58
2019 May	193
2019 June	1884
2019 July	16253
2019 August	52636
2019 September	16856
2019 October	8143
2019 November	4011
2019 December	1247
2020 January	199
2020 February	45
2020 March	27
2020 April	25
2020 May	10
2020 June	20
2020 July	23
2020 August	68
2020 September	47
2020 October	164
2020 November	546
2020 December	231
2021 January	32
2021 February	9
2021 March	13
2021 April	3
2021 May	43
2021 June	272
2021 July	2286
2021 August	7698
2021 September	7841
2021 October	5458
2021 November	3567
2021 December	1207
2022 January	126
2022 February	20
2022 March	20
2022 April	23
2022 May	163
2022 June	737
2022 July	1571
2022 August	3521
2022 September	9911
2022 October	21932
2022 November	19334
2022 December	3731
2023 January	566
2023 February	166
2023 March	111
2023 April	143
2023 May	1036
2023 June	5956
2023 July	43854
2023 August	71976
2023 September	73023
2023 October	67769
2023 November	40716
2023 December	9288
2024 January	1052
2024 February	339
2024 March	311
2024 April	504
2024 May	644
2024 June	798
2024 July	2669
2024 August	6521
2024 September	18097
2024 October	30879
2024 November	29652
2024 December	9745
2025 January	1161
2025 February	374
2025 March	336
2025 April	701
2025 May	1773
2025 June	5951
2025 July	10684
2025 August	15866
2025 September	15865
2025 October	22520
